# Supplementary material for: Within-Host Diversity of Coagulase-Negative Staphylococci Resistome from Healthy Pigs and Pig Farmers, with the Detection of cfr-Carrying Strains and MDR-S. borealis
Source: Antibiotics (Basel). 2023 Oct 2;12(10):1505. doi: 10.3390/antibiotics12101505 (PMC10604674; doi:10.3390/antibiotics12101505)
Supplement: Supplementary file 1 [file antibiotics-12-01505-s001.zip]

Archive with 1 entries (1 files):
- antibiotics-2628966-supplementary.pdf
